# Supplementary material for: Study on Factors Affecting Toric Intraocular Lens Rotation Using Intraoperative OCT—Factors Influencing IOL Deployment and Proximity to Posterior Capsule After Insertion
Source: J Clin Med. 2025 Sep 19;14(18):6599. doi: 10.3390/jcm14186599 (PMC12470799; doi:10.3390/jcm14186599)
Supplement: Supplementary file 1 [file jcm-14-06599-s001.zip]

Archive with 7 entries (6 files):
- JCM-3674028-Supplementary Materials/
- JCM-3674028-Supplementary Materials/Suppl Figure S1.SVG
- JCM-3674028-Supplementary Materials/Suppl Figure S1.TIF
- JCM-3674028-Supplementary Materials/Supplementary Video-1.mp4
- JCM-3674028-Supplementary Materials/Supplementary Video-2.mp4
- JCM-3674028-Supplementary Materials/Supplementary Video-3.mp4
- JCM-3674028-Supplementary Materials/Supplementary Video-4.mp4
